# Supplementary material for: ﻿Baiyuerius gen. nov., a new genus of Coelotinae (Araneae, Agelenidae) spiders from China and Vietnam
Source: Zookeys. 2023 May 30;1165:43–60. doi: 10.3897/zookeys.1165.101946 (PMC10245288; doi:10.3897/zookeys.1165.101946)
Supplement: XML Treatment for Baiyuerius pindong [file zookeys.1165.101946-treatment3.xml]

<!DOCTYPE tp:taxon-treatment
  PUBLIC "-//TaxonX//DTD Taxonomic Treatment Publishing DTD v0 20100105//EN" "tax-treatment-NSO.dtd">
<tp:taxon-treatment xmlns:tp="http://www.plazi.org/taxpub"><tp:treatment-meta><kwd-group><label>Taxon classification</label><kwd>
                <named-content content-type="kingdom">Animalia</named-content>
              </kwd><kwd>
                <named-content content-type="order">Araneae</named-content>
              </kwd><kwd>
                <named-content content-type="family">Agelenidae</named-content>
              </kwd></kwd-group><mixed-citation publication-type="journal"><person-group><name><surname>Zhao</surname><given-names>Zhe</given-names></name><name><surname>Li</surname><given-names>Bing</given-names></name><name><surname>Zhang</surname><given-names>Xiaoqing</given-names></name><name><surname>Ballarin</surname><given-names>Francesco</given-names></name><name><surname>Pham</surname><given-names>Dinh-Sac</given-names></name><name><surname>Li</surname><given-names>Shuqiang</given-names></name></person-group><article-title><italic><tp:taxon-name><tp:taxon-name-part taxon-name-part-type="genus" reg="﻿Baiyuerius">﻿Baiyuerius</tp:taxon-name-part></tp:taxon-name></italic> gen. nov., a new genus of <tp:taxon-name><tp:taxon-name-part taxon-name-part-type="subfamily">Coelotinae</tp:taxon-name-part></tp:taxon-name> (<tp:taxon-name><tp:taxon-name-part taxon-name-part-type="order">Araneae</tp:taxon-name-part></tp:taxon-name>, <tp:taxon-name><tp:taxon-name-part taxon-name-part-type="family">Agelenidae</tp:taxon-name-part></tp:taxon-name>) spiders from China and Vietnam</article-title><source>Zookeys</source><day>30</day><month>05</month><year>2023</year><volume>1165</volume><fpage>43</fpage><lpage>60</lpage><pub-id pub-id-type="doi">10.3897/zookeys.1165.101946</pub-id></mixed-citation></tp:treatment-meta><tp:nomenclature><label>﻿</label><tp:taxon-name>
              <object-id xmlns:xlink="http://www.w3.org/1999/xlink" content-type="arpha" xlink:type="simple">E1E650EB-88C3-5415-A694-B9E6D280D05D</object-id>
              <tp:taxon-name-part taxon-name-part-type="genus" reg="Baiyuerius">Baiyuerius</tp:taxon-name-part>
              <tp:taxon-name-part taxon-name-part-type="species" reg="pindong">pindong</tp:taxon-name-part>
              <object-id xmlns:xlink="http://www.w3.org/1999/xlink" content-type="zoobank" xlink:type="simple">https://zoobank.org/8F9E7DC6-91B2-49B6-A0B2-DE7657E52179</object-id>
            </tp:taxon-name><tp:taxon-authority>Zhao, B. Li &amp; S. Li</tp:taxon-authority><tp:taxon-status xmlns:xlink="http://www.w3.org/1999/xlink" xlink:type="simple">sp. nov.</tp:taxon-status><xref ref-type="fig" rid="F3">Figs 3</xref><xref ref-type="fig" rid="F8">, 8</xref></tp:nomenclature><tp:treatment-sec sec-type="type material" id="SECID0EYDAG"><title>Type material.</title><p><bold><italic>Holotype</italic></bold> ♂ (<named-content xmlns:xlink="http://www.w3.org/1999/xlink" content-type="dwc:institutional_code" xlink:title="Institute of Zoology, Chinese Academy of Sciences" xlink:href="http://grbio.org/institution/institute-zoology-chinese-academy-sciences" xlink:type="simple">IZCAS</named-content>-Ar44392) (LB172): China: Guangdong Province: Qingyuan City: Yangshan County, Shuikou Ancient Town, Pindong Village, <named-content xmlns:xlink="http://www.w3.org/1999/xlink" content-type="dwc:verbatimCoordinates" xlink:type="simple"><named-content content-type="geo-json" specific-use="{&#34;type&#34;:&#34;Point&#34;,&#34;coordinates&#34;:[112.743300,24.398700]}" id="NCID0EKEAG" xlink:type="simple">24.3987°N, 112.7433°E</named-content></named-content>, elevation: 553 m, 8.I.2019, Z. Zhao and Z. Chen leg.</p></tp:treatment-sec><tp:treatment-sec sec-type="etymology" id="SECID0EPEAG"><title>Etymology.</title><p>The new species is named after the type locality, the Pindong Village; noun in apposition.</p></tp:treatment-sec><tp:treatment-sec sec-type="diagnosis" id="SECID0EUEAG"><title>Diagnosis.</title><p><italic><tp:taxon-name><tp:taxon-name-part taxon-name-part-type="genus" reg="Baiyuerius">Baiyuerius</tp:taxon-name-part><tp:taxon-name-part taxon-name-part-type="species" reg="pindong">pindong</tp:taxon-name-part></tp:taxon-name></italic> sp. nov. can be distinguished from the other congeners of this new genus as follows: 1) cymbial furrow less than 1/2 the length of cymbium (Fig. <xref ref-type="fig" rid="F3">3C</xref>) vs. more than 1/2 in others (Figs <xref ref-type="fig" rid="F5">5C</xref>, <xref ref-type="fig" rid="F6">6C</xref>); 2) cymbial base with two hypophyses (Fig. <xref ref-type="fig" rid="F3">3C</xref>) vs. only one in others (Figs <xref ref-type="fig" rid="F5">5C</xref>, <xref ref-type="fig" rid="F6">6C</xref>); and 3) lateral tibial apophysis concave and large, wider than long (Fig. <xref ref-type="fig" rid="F3">3C</xref>) vs. finger-like, longer than wide in others (Figs <xref ref-type="fig" rid="F5">5C</xref>, <xref ref-type="fig" rid="F6">6C</xref>).</p></tp:treatment-sec><tp:treatment-sec sec-type="description" id="SECID0EJGAG"><title>Description.</title><p><bold>Male</bold> (holotype). Total length 10.06. Carapace 5.42 long, 3.53 wide. Abdomen 4.64 long, 2.96 wide. Eye sizes and interdistances: <abbrev xmlns:xlink="http://www.w3.org/1999/xlink" xlink:title="anterior median eye" id="ABBRID0ERGAG" xlink:type="simple">AME</abbrev>: 0.12, <abbrev xmlns:xlink="http://www.w3.org/1999/xlink" xlink:title="anterior lateral eye" id="ABBRID0EVGAG" xlink:type="simple">ALE</abbrev>: 0.15, <abbrev xmlns:xlink="http://www.w3.org/1999/xlink" xlink:title="posterior median eye" id="ABBRID0EZGAG" xlink:type="simple">PME</abbrev>: 0.15, <abbrev xmlns:xlink="http://www.w3.org/1999/xlink" xlink:title="posterior lateral eye" id="ABBRID0E4GAG" xlink:type="simple">PLE</abbrev>: 0.15; <abbrev xmlns:xlink="http://www.w3.org/1999/xlink" xlink:title="distance between AME and AME" id="ABBRID0EBHAG" xlink:type="simple">AME–AME</abbrev>: 0.06; <abbrev xmlns:xlink="http://www.w3.org/1999/xlink" xlink:title="distance between AME and ALE" id="ABBRID0EFHAG" xlink:type="simple">AME–ALE</abbrev>: 0.09; <abbrev xmlns:xlink="http://www.w3.org/1999/xlink" xlink:title="distance between AME and PME" id="ABBRID0EJHAG" xlink:type="simple">AME–PME</abbrev>: 0.07; <abbrev xmlns:xlink="http://www.w3.org/1999/xlink" xlink:title="distance between ALE and PLE" id="ABBRID0ENHAG" xlink:type="simple">ALE–PLE</abbrev>: 0.04; <abbrev xmlns:xlink="http://www.w3.org/1999/xlink" xlink:title="distance between PME and PME" id="ABBRID0ERHAG" xlink:type="simple">PME–PME</abbrev>: 0.04; <abbrev xmlns:xlink="http://www.w3.org/1999/xlink" xlink:title="distance between PME and PLE" id="ABBRID0EVHAG" xlink:type="simple">PME–PLE</abbrev>: 0.15. Leg measurements: I: 17.13 (2.01, 0.76, 4.13, 1.74, 3.06, 3.17, 2.26); II: 15.78 (1.89, 0.75, 3.59, 1.73, 2.76, 3.14, 1.92); III: 13.52 (1.57, 0.74, 3.14, 1.34, 1.92, 3.12, 1.69); IV: 17.96 (1.78, 0.81, 4.43, 1.76, 3.14, 4.12, 1.92). Leg formula 4 &gt; 1&gt; 2 &gt; 3. Carapace black turning dark brown, chelicerae, endites, and labium dark brown, sternum brown, longer than wide, spinnerets yellow-brown, legs dark brown turning yellow-brown. Male palp (Fig. <xref ref-type="fig" rid="F3">3</xref>): femur long, c. 4 times longer than wide, tibia long, c. 2 times longer than wide, patella short, length only 1/3 of width, patellar apophysis dark brown, c. 3 times longer than wide, extending over half of tibia, with a blunt and bent distal end, retrolateral tibial apophysis originating from 1/3 of tibia, lateral tibial apophysis enlarged, human-ear-like, median apophysis spoon-shaped, cymbial furrow subequal to 1/2 the length of cymbium, cymbial base with two hypophyses, embolus originating at a 7 o’clock, widen, narrowing in the second half, then wrapped by conductor, embolic base black, 2 times longer than wide, conductor translucent, with wrinkles, while its margin jagged and transparent, dorsal apophysis of conductor black and strongly expanded, leaf-like, with a jagged margin.</p><p><bold>Female.</bold> Unknown.</p></tp:treatment-sec><tp:treatment-sec sec-type="distribution" id="SECID0EBIAG"><title>Distribution.</title><p>Guangdong Province, China (Fig. <xref ref-type="fig" rid="F8">8</xref>).</p></tp:treatment-sec><tp:treatment-sec><!--Section generated to contain objects referenced in tp:taxon-treatment.--><fig id="F3" position="float" orientation="portrait"><object-id xmlns:xlink="http://www.w3.org/1999/xlink" content-type="doi" xlink:type="simple">10.3897/zookeys.1165.101946.figure3</object-id><object-id xmlns:xlink="http://www.w3.org/1999/xlink" content-type="arpha" xlink:type="simple">07A06D5E-40AB-51C4-A892-1D00E9138D2C</object-id><label>Figure 3.</label><caption><p>Left male palp of <italic><tp:taxon-name><tp:taxon-name-part taxon-name-part-type="genus" reg="Baiyuerius">Baiyuerius</tp:taxon-name-part><tp:taxon-name-part taxon-name-part-type="species" reg="pindong">pindong</tp:taxon-name-part></tp:taxon-name></italic> sp. nov. <bold>A</bold> prolateral view <bold>B</bold> ventral view <bold>C</bold> retrolateral view (red arrows = hypophyses of cymbium). Scale bar equal for <bold>A–C</bold>. Abbreviations: C = conductor; CDA = dorsal apophysis of conductor; CF = cymbial furrow; E = embolus; EB = embolic base; LTA = lateral tibial apophysis; MA = median apophysis; PA = patellar apophysis; RTA = retrolateral tibial apophysis; ST = subtegulum; T = tegulum.</p></caption><graphic xmlns:xlink="http://www.w3.org/1999/xlink" xlink:href="zookeys-1165-043_article-101946__-g003.jpg" position="float" orientation="portrait" xlink:type="simple" id="oo_856268.jpg"><uri content-type="original_file" xlink:type="simple">https://binary.pensoft.net/fig/856268</uri></graphic></fig><fig id="F8" position="float" orientation="portrait"><object-id xmlns:xlink="http://www.w3.org/1999/xlink" content-type="doi" xlink:type="simple">10.3897/zookeys.1165.101946.figure8</object-id><object-id xmlns:xlink="http://www.w3.org/1999/xlink" content-type="arpha" xlink:type="simple">6507B3C9-79EE-5056-83B4-ABFA8F4CF422</object-id><label>Figure 8.</label><caption><p>Localities of <italic><tp:taxon-name><tp:taxon-name-part taxon-name-part-type="genus" reg="Baiyuerius">Baiyuerius</tp:taxon-name-part></tp:taxon-name></italic> species in China and Vietnam <bold>1</bold><italic><tp:taxon-name><tp:taxon-name-part taxon-name-part-type="genus" reg="Baiyuerius">B.</tp:taxon-name-part><tp:taxon-name-part taxon-name-part-type="species" reg="daxi">daxi</tp:taxon-name-part></tp:taxon-name></italic> sp. nov. <bold>2</bold><italic><tp:taxon-name><tp:taxon-name-part taxon-name-part-type="genus" reg="Baiyuerius">B.</tp:taxon-name-part><tp:taxon-name-part taxon-name-part-type="species" reg="pindong">pindong</tp:taxon-name-part></tp:taxon-name></italic> sp. nov. <bold>3</bold><italic><tp:taxon-name><tp:taxon-name-part taxon-name-part-type="genus" reg="Baiyuerius">B.</tp:taxon-name-part><tp:taxon-name-part taxon-name-part-type="species" reg="tamdao">tamdao</tp:taxon-name-part></tp:taxon-name></italic> sp. nov. <bold>4</bold><italic><tp:taxon-name><tp:taxon-name-part taxon-name-part-type="genus" reg="Baiyuerius">B.</tp:taxon-name-part><tp:taxon-name-part taxon-name-part-type="species" reg="zhuping">zhuping</tp:taxon-name-part></tp:taxon-name></italic> sp. nov. <bold>5</bold><italic><tp:taxon-name><tp:taxon-name-part taxon-name-part-type="genus" reg="Baiyuerius">B.</tp:taxon-name-part><tp:taxon-name-part taxon-name-part-type="species" reg="zuojiang">zuojiang</tp:taxon-name-part></tp:taxon-name></italic> sp. nov.</p></caption><graphic xmlns:xlink="http://www.w3.org/1999/xlink" xlink:href="zookeys-1165-043_article-101946__-g008.jpg" position="float" orientation="portrait" xlink:type="simple" id="oo_856273.jpg"><uri content-type="original_file" xlink:type="simple">https://binary.pensoft.net/fig/856273</uri></graphic></fig><fig id="F5" position="float" orientation="portrait"><object-id xmlns:xlink="http://www.w3.org/1999/xlink" content-type="doi" xlink:type="simple">10.3897/zookeys.1165.101946.figure5</object-id><object-id xmlns:xlink="http://www.w3.org/1999/xlink" content-type="arpha" xlink:type="simple">30BC42F5-11AF-5612-B6C4-E9C225ED3365</object-id><label>Figure 5.</label><caption><p>Left male palp of <italic><tp:taxon-name><tp:taxon-name-part taxon-name-part-type="genus" reg="Baiyuerius">Baiyuerius</tp:taxon-name-part><tp:taxon-name-part taxon-name-part-type="species" reg="zhuping">zhuping</tp:taxon-name-part></tp:taxon-name></italic> sp. nov. <bold>A</bold> prolateral view <bold>B</bold> ventral view <bold>C</bold> retrolateral view (red arrow = hypophysis of cymbium). Scale bar equal for <bold>A–C</bold>. Abbreviations: C = conductor; CDA = dorsal apophysis of conductor; CF = cymbial furrow; E = embolus; EB = embolic base; LTA = lateral tibial apophysis; MA = median apophysis; PA = patellar apophysis; RTA = retrolateral tibial apophysis; ST = subtegulum; T = tegulum.</p></caption><graphic xmlns:xlink="http://www.w3.org/1999/xlink" xlink:href="zookeys-1165-043_article-101946__-g005.jpg" position="float" orientation="portrait" xlink:type="simple" id="oo_856270.jpg"><uri content-type="original_file" xlink:type="simple">https://binary.pensoft.net/fig/856270</uri></graphic></fig><fig id="F6" position="float" orientation="portrait"><object-id xmlns:xlink="http://www.w3.org/1999/xlink" content-type="doi" xlink:type="simple">10.3897/zookeys.1165.101946.figure6</object-id><object-id xmlns:xlink="http://www.w3.org/1999/xlink" content-type="arpha" xlink:type="simple">9E23A056-FF8C-5E4B-A257-4B6A2A1383BE</object-id><label>Figure 6.</label><caption><p>Left male palp of <italic><tp:taxon-name><tp:taxon-name-part taxon-name-part-type="genus" reg="Baiyuerius">Baiyuerius</tp:taxon-name-part><tp:taxon-name-part taxon-name-part-type="species" reg="zuojiang">zuojiang</tp:taxon-name-part></tp:taxon-name></italic> sp. nov. <bold>A</bold> prolateral view <bold>B</bold> ventral view <bold>C</bold> retrolateral view (red arrow: hypophysis of cymbium). Scale bar equal for <bold>A–C</bold>. Abbreviations: C = conductor; CDA = dorsal apophysis of conductor; CF = cymbial furrow; E = embolus; EB = embolic base; LTA = lateral tibial apophysis; MA = median apophysis; PA = patellar apophysis; RTA = retrolateral tibial apophysis; ST = subtegulum; T = tegulum.</p></caption><graphic xmlns:xlink="http://www.w3.org/1999/xlink" xlink:href="zookeys-1165-043_article-101946__-g006.jpg" position="float" orientation="portrait" xlink:type="simple" id="oo_856271.jpg"><uri content-type="original_file" xlink:type="simple">https://binary.pensoft.net/fig/856271</uri></graphic></fig></tp:treatment-sec></tp:taxon-treatment>
