# Supplementary material for: ﻿Baiyuerius gen. nov., a new genus of Coelotinae (Araneae, Agelenidae) spiders from China and Vietnam
Source: Zookeys. 2023 May 30;1165:43–60. doi: 10.3897/zookeys.1165.101946 (PMC10245288; doi:10.3897/zookeys.1165.101946)
Supplement: XML Treatment for Baiyuerius tamdao [file zookeys.1165.101946-treatment4.xml]

<!DOCTYPE tp:taxon-treatment
  PUBLIC "-//TaxonX//DTD Taxonomic Treatment Publishing DTD v0 20100105//EN" "tax-treatment-NSO.dtd">
<tp:taxon-treatment xmlns:tp="http://www.plazi.org/taxpub"><tp:treatment-meta><kwd-group><label>Taxon classification</label><kwd>
                <named-content content-type="kingdom">Animalia</named-content>
              </kwd><kwd>
                <named-content content-type="order">Araneae</named-content>
              </kwd><kwd>
                <named-content content-type="family">Agelenidae</named-content>
              </kwd></kwd-group><mixed-citation publication-type="journal"><person-group><name><surname>Zhao</surname><given-names>Zhe</given-names></name><name><surname>Li</surname><given-names>Bing</given-names></name><name><surname>Zhang</surname><given-names>Xiaoqing</given-names></name><name><surname>Ballarin</surname><given-names>Francesco</given-names></name><name><surname>Pham</surname><given-names>Dinh-Sac</given-names></name><name><surname>Li</surname><given-names>Shuqiang</given-names></name></person-group><article-title><italic><tp:taxon-name><tp:taxon-name-part taxon-name-part-type="genus" reg="﻿Baiyuerius">﻿Baiyuerius</tp:taxon-name-part></tp:taxon-name></italic> gen. nov., a new genus of <tp:taxon-name><tp:taxon-name-part taxon-name-part-type="subfamily">Coelotinae</tp:taxon-name-part></tp:taxon-name> (<tp:taxon-name><tp:taxon-name-part taxon-name-part-type="order">Araneae</tp:taxon-name-part></tp:taxon-name>, <tp:taxon-name><tp:taxon-name-part taxon-name-part-type="family">Agelenidae</tp:taxon-name-part></tp:taxon-name>) spiders from China and Vietnam</article-title><source>Zookeys</source><day>30</day><month>05</month><year>2023</year><volume>1165</volume><fpage>43</fpage><lpage>60</lpage><pub-id pub-id-type="doi">10.3897/zookeys.1165.101946</pub-id></mixed-citation></tp:treatment-meta><tp:nomenclature><label>﻿</label><tp:taxon-name>
              <object-id xmlns:xlink="http://www.w3.org/1999/xlink" content-type="arpha" xlink:type="simple">CD538138-03B2-52B5-9075-01CA4D608761</object-id>
              <tp:taxon-name-part taxon-name-part-type="genus" reg="Baiyuerius">Baiyuerius</tp:taxon-name-part>
              <tp:taxon-name-part taxon-name-part-type="species" reg="tamdao">tamdao</tp:taxon-name-part>
              <object-id xmlns:xlink="http://www.w3.org/1999/xlink" content-type="zoobank" xlink:type="simple">https://zoobank.org/895A75E8-EDCE-41F0-A8B0-66E12C2112A5</object-id>
            </tp:taxon-name><tp:taxon-authority>Zhao, B. Li &amp; S. Li</tp:taxon-authority><tp:taxon-status xmlns:xlink="http://www.w3.org/1999/xlink" xlink:type="simple">sp. nov.</tp:taxon-status><xref ref-type="fig" rid="F4">Figs 4</xref><xref ref-type="fig" rid="F8">, 8</xref></tp:nomenclature><tp:treatment-sec sec-type="type material" id="SECID0E4JAG"><title>Type material.</title><p><bold><italic>Holotype</italic></bold> ♀ (<named-content xmlns:xlink="http://www.w3.org/1999/xlink" content-type="dwc:institutional_code" xlink:title="Institute of Zoology, Chinese Academy of Sciences" xlink:href="http://grbio.org/institution/institute-zoology-chinese-academy-sciences" xlink:type="simple">IZCAS</named-content>-Ar44393) (ZZ495): Vietnam: Vinh Phuc Province: Tam Dao National Park (field), 21.4720°N, 105.6364°E, elevation: 1023 m, 31.X.2012, H. Zhao and Z. Chen leg.</p></tp:treatment-sec><tp:treatment-sec sec-type="etymology" id="SECID0EMKAG"><title>Etymology.</title><p>The new species is named after the type locality, the Tam Dao National Park; noun in apposition.</p></tp:treatment-sec><tp:treatment-sec sec-type="diagnosis" id="SECID0ERKAG"><title>Diagnosis.</title><p><italic><tp:taxon-name><tp:taxon-name-part taxon-name-part-type="genus" reg="Baiyuerius">Baiyuerius</tp:taxon-name-part><tp:taxon-name-part taxon-name-part-type="species" reg="tamdao">tamdao</tp:taxon-name-part></tp:taxon-name></italic> sp. nov. can be distinguished from the other congeners of this genus as follows: 1) swell of epigyne as twice as atrium, spherical and uniformly yellow (Fig. <xref ref-type="fig" rid="F4">4A</xref>) vs. as the same size as atrium in others, long-eggplant-shaped, with brown margin in others (Figs <xref ref-type="fig" rid="F2">2A</xref>, <xref ref-type="fig" rid="F7">7A</xref>); 2) posterior epigynal sclerite near trapezoidal (Fig. <xref ref-type="fig" rid="F4">4A</xref>) vs. pentagonal (in <italic><tp:taxon-name><tp:taxon-name-part taxon-name-part-type="genus" reg="Baiyuerius">B.</tp:taxon-name-part><tp:taxon-name-part taxon-name-part-type="species" reg="daxi">daxi</tp:taxon-name-part></tp:taxon-name></italic>) or near rhomboid (in <italic><tp:taxon-name><tp:taxon-name-part taxon-name-part-type="genus" reg="Baiyuerius">B.</tp:taxon-name-part><tp:taxon-name-part taxon-name-part-type="species" reg="zuojiang">zuojiang</tp:taxon-name-part></tp:taxon-name></italic>) (Figs <xref ref-type="fig" rid="F2">2A</xref>, <xref ref-type="fig" rid="F7">7A</xref>); and 3) copulatory ducts extending anteriorly, anterior overlapping to each other (Fig. <xref ref-type="fig" rid="F4">4B</xref>) vs. extending along the sclerotic margins of the atrium and separated anteriorly in others (Figs <xref ref-type="fig" rid="F2">2B</xref>, <xref ref-type="fig" rid="F7">7B</xref>).</p></tp:treatment-sec><tp:treatment-sec sec-type="description" id="SECID0E3MAG"><title>Description.</title><p><bold>Female</bold> (holotype) (Fig. <xref ref-type="fig" rid="F4">4C–E</xref>). Total length 10.94. Carapace 5.86 long, 3.61 wide. Abdomen 5.08 long, 3.34 wide. Eye sizes and interdistances: <abbrev xmlns:xlink="http://www.w3.org/1999/xlink" xlink:title="anterior median eye" id="ABBRID0EINAG" xlink:type="simple">AME</abbrev>: 0.11, <abbrev xmlns:xlink="http://www.w3.org/1999/xlink" xlink:title="anterior lateral eye" id="ABBRID0EMNAG" xlink:type="simple">ALE</abbrev>: 0.23, <abbrev xmlns:xlink="http://www.w3.org/1999/xlink" xlink:title="posterior median eye" id="ABBRID0EQNAG" xlink:type="simple">PME</abbrev>: 0.22, <abbrev xmlns:xlink="http://www.w3.org/1999/xlink" xlink:title="posterior lateral eye" id="ABBRID0EUNAG" xlink:type="simple">PLE</abbrev>: 0.26; <abbrev xmlns:xlink="http://www.w3.org/1999/xlink" xlink:title="distance between AME and AME" id="ABBRID0EYNAG" xlink:type="simple">AME–AME</abbrev>: 0.05; <abbrev xmlns:xlink="http://www.w3.org/1999/xlink" xlink:title="distance between AME and ALE" id="ABBRID0E3NAG" xlink:type="simple">AME–ALE</abbrev>: 0.14; <abbrev xmlns:xlink="http://www.w3.org/1999/xlink" xlink:title="distance between AME and PME" id="ABBRID0EAOAG" xlink:type="simple">AME–PME</abbrev>: 0.09; <abbrev xmlns:xlink="http://www.w3.org/1999/xlink" xlink:title="distance between ALE and PLE" id="ABBRID0EEOAG" xlink:type="simple">ALE–PLE</abbrev>: 0.02; <abbrev xmlns:xlink="http://www.w3.org/1999/xlink" xlink:title="distance between PME and PME" id="ABBRID0EIOAG" xlink:type="simple">PME–PME</abbrev>: 0.06; <abbrev xmlns:xlink="http://www.w3.org/1999/xlink" xlink:title="distance between PME and PLE" id="ABBRID0EMOAG" xlink:type="simple">PME–PLE</abbrev>: 0.23. Leg measurements: I: 15.25 (0.96, 0.42, 3.81, 1.69, 3.42, 2.80, 2.15); II: 13.63 (0.83, 0.36, 3.74, 1.60, 2.72, 2.41, 1.97); III: 11.18 (0.79, 0.32, 3.12, 1.53, 2.03, 1.96, 1.43); IV: 15.47 (0.98, 0.38, 4.31, 1.83, 3.19, 2.93, 1.85). Leg formula 4 &gt; 1&gt; 2 &gt; 3. Carapace brown turning yellow-brown, chelicerae, endites, and labium grey, sternum, spinnerets, and legs milk-white, legs covered with grey hairs. Female epigyne (Fig. <xref ref-type="fig" rid="F4">4A, B</xref>): atrium inverted triangular, occupying 1/4 of epigyne, epigynal hood located located central laterally, posterior epigynal sclerite near trapezoidal, c. 3 times longer than wide, swell of epigyne near spherical and uniformly yellow, copulatory ducts originating centrally and near posteriorly, located centrally, extending anteriorly then curved inward, U-shaped, copulatory opening located centrally, on both sides of the midline, spermathecae coiled, fist-like, c. 1/6 the length of copulatory ducts, fertilization ducts slender and transparent, 5 times longer than wide.</p><p><bold>Male.</bold> Unknown.</p></tp:treatment-sec><tp:treatment-sec sec-type="distribution" id="SECID0EYOAG"><title>Distribution.</title><p>Vinh Phuc Province, Vietnam (Fig. <xref ref-type="fig" rid="F8">8</xref>).</p></tp:treatment-sec><tp:treatment-sec><!--Section generated to contain objects referenced in tp:taxon-treatment.--><fig id="F4" position="float" orientation="portrait"><object-id xmlns:xlink="http://www.w3.org/1999/xlink" content-type="doi" xlink:type="simple">10.3897/zookeys.1165.101946.figure4</object-id><object-id xmlns:xlink="http://www.w3.org/1999/xlink" content-type="arpha" xlink:type="simple">E1DD2FA6-142D-5FB3-A668-4BEC68557234</object-id><label>Figure 4.</label><caption><p>Epigyne and habitus of <italic><tp:taxon-name><tp:taxon-name-part taxon-name-part-type="genus" reg="Baiyuerius">Baiyuerius</tp:taxon-name-part><tp:taxon-name-part taxon-name-part-type="species" reg="tamdao">tamdao</tp:taxon-name-part></tp:taxon-name></italic> sp. nov. <bold>A</bold> epigyne, ventral view <bold>B</bold> vulva, dorsal view <bold>C</bold> female habitus, dorsal view <bold>D</bold> female habitus, ventral view <bold>E</bold> female habitus, lateral view. Scale bar equal for <bold>C–E</bold>. Abbreviations: A = atrium; CD = copulatory duct (black dotted lines); CO = copulatory opening; FD = fertilization duct (white dotted lines); H = hood; PES = posterior epigynal sclerite; S = spermatheca; SE = swell of epigyne.</p></caption><graphic xmlns:xlink="http://www.w3.org/1999/xlink" xlink:href="zookeys-1165-043_article-101946__-g004.jpg" position="float" orientation="portrait" xlink:type="simple" id="oo_856269.jpg"><uri content-type="original_file" xlink:type="simple">https://binary.pensoft.net/fig/856269</uri></graphic></fig><fig id="F8" position="float" orientation="portrait"><object-id xmlns:xlink="http://www.w3.org/1999/xlink" content-type="doi" xlink:type="simple">10.3897/zookeys.1165.101946.figure8</object-id><object-id xmlns:xlink="http://www.w3.org/1999/xlink" content-type="arpha" xlink:type="simple">6507B3C9-79EE-5056-83B4-ABFA8F4CF422</object-id><label>Figure 8.</label><caption><p>Localities of <italic><tp:taxon-name><tp:taxon-name-part taxon-name-part-type="genus" reg="Baiyuerius">Baiyuerius</tp:taxon-name-part></tp:taxon-name></italic> species in China and Vietnam <bold>1</bold><italic><tp:taxon-name><tp:taxon-name-part taxon-name-part-type="genus" reg="Baiyuerius">B.</tp:taxon-name-part><tp:taxon-name-part taxon-name-part-type="species" reg="daxi">daxi</tp:taxon-name-part></tp:taxon-name></italic> sp. nov. <bold>2</bold><italic><tp:taxon-name><tp:taxon-name-part taxon-name-part-type="genus" reg="Baiyuerius">B.</tp:taxon-name-part><tp:taxon-name-part taxon-name-part-type="species" reg="pindong">pindong</tp:taxon-name-part></tp:taxon-name></italic> sp. nov. <bold>3</bold><italic><tp:taxon-name><tp:taxon-name-part taxon-name-part-type="genus" reg="Baiyuerius">B.</tp:taxon-name-part><tp:taxon-name-part taxon-name-part-type="species" reg="tamdao">tamdao</tp:taxon-name-part></tp:taxon-name></italic> sp. nov. <bold>4</bold><italic><tp:taxon-name><tp:taxon-name-part taxon-name-part-type="genus" reg="Baiyuerius">B.</tp:taxon-name-part><tp:taxon-name-part taxon-name-part-type="species" reg="zhuping">zhuping</tp:taxon-name-part></tp:taxon-name></italic> sp. nov. <bold>5</bold><italic><tp:taxon-name><tp:taxon-name-part taxon-name-part-type="genus" reg="Baiyuerius">B.</tp:taxon-name-part><tp:taxon-name-part taxon-name-part-type="species" reg="zuojiang">zuojiang</tp:taxon-name-part></tp:taxon-name></italic> sp. nov.</p></caption><graphic xmlns:xlink="http://www.w3.org/1999/xlink" xlink:href="zookeys-1165-043_article-101946__-g008.jpg" position="float" orientation="portrait" xlink:type="simple" id="oo_856273.jpg"><uri content-type="original_file" xlink:type="simple">https://binary.pensoft.net/fig/856273</uri></graphic></fig><fig id="F2" position="float" orientation="portrait"><object-id xmlns:xlink="http://www.w3.org/1999/xlink" content-type="doi" xlink:type="simple">10.3897/zookeys.1165.101946.figure2</object-id><object-id xmlns:xlink="http://www.w3.org/1999/xlink" content-type="arpha" xlink:type="simple">18FFEE50-4B45-5BF9-BB1A-D7D6534240EA</object-id><label>Figure 2.</label><caption><p>Epigyne and habitus of <italic><tp:taxon-name><tp:taxon-name-part taxon-name-part-type="genus" reg="Baiyuerius">Baiyuerius</tp:taxon-name-part><tp:taxon-name-part taxon-name-part-type="species" reg="daxi">daxi</tp:taxon-name-part></tp:taxon-name></italic> sp. nov. <bold>A</bold> epigyne, ventral view <bold>B</bold> vulva, dorsal view <bold>C</bold> female habitus, dorsal view <bold>D</bold> female habitus, ventral view <bold>E</bold> female habitus, lateral view. Scale bar equal for <bold>C–E</bold>. Abbreviations: A = atrium; CD = copulatory duct; CO = copulatory opening; FD = fertilization duct (white dotted lines); H = hood; PES = posterior epigynal sclerite; S = spermatheca; SE = swell of epigyne.</p></caption><graphic xmlns:xlink="http://www.w3.org/1999/xlink" xlink:href="zookeys-1165-043_article-101946__-g002.jpg" position="float" orientation="portrait" xlink:type="simple" id="oo_856267.jpg"><uri content-type="original_file" xlink:type="simple">https://binary.pensoft.net/fig/856267</uri></graphic></fig><fig id="F7" position="float" orientation="portrait"><object-id xmlns:xlink="http://www.w3.org/1999/xlink" content-type="doi" xlink:type="simple">10.3897/zookeys.1165.101946.figure7</object-id><object-id xmlns:xlink="http://www.w3.org/1999/xlink" content-type="arpha" xlink:type="simple">E170662A-1D6C-597B-A2DC-285E763FAFA6</object-id><label>Figure 7.</label><caption><p>Epigyne and habitus of <italic><tp:taxon-name><tp:taxon-name-part taxon-name-part-type="genus" reg="Baiyuerius">Baiyuerius</tp:taxon-name-part><tp:taxon-name-part taxon-name-part-type="species" reg="zuojiang">zuojiang</tp:taxon-name-part></tp:taxon-name></italic> sp. nov. <bold>A</bold> epigyne, ventral view <bold>B</bold> vulva, dorsal view <bold>C</bold> male habitus, dorsal view <bold>D</bold> female habitus, dorsal view <bold>E</bold> female habitus, ventral view; Scale bar equal for <bold>C–E</bold>. Abbreviations: A = atrium; CD = copulatory duct; CO = copulatory opening; FD = fertilization duct (white dotted lines); H = hood; PES = posterior epigynal sclerite; S = spermatheca; SE = swell of epigyne.</p></caption><graphic xmlns:xlink="http://www.w3.org/1999/xlink" xlink:href="zookeys-1165-043_article-101946__-g007.jpg" position="float" orientation="portrait" xlink:type="simple" id="oo_856272.jpg"><uri content-type="original_file" xlink:type="simple">https://binary.pensoft.net/fig/856272</uri></graphic></fig></tp:treatment-sec></tp:taxon-treatment>
