# Supplementary material for: ﻿Baiyuerius gen. nov., a new genus of Coelotinae (Araneae, Agelenidae) spiders from China and Vietnam
Source: Zookeys. 2023 May 30;1165:43–60. doi: 10.3897/zookeys.1165.101946 (PMC10245288; doi:10.3897/zookeys.1165.101946)
Supplement: XML Treatment for Baiyuerius zhuping [file zookeys.1165.101946-treatment5.xml]

<!DOCTYPE tp:taxon-treatment
  PUBLIC "-//TaxonX//DTD Taxonomic Treatment Publishing DTD v0 20100105//EN" "tax-treatment-NSO.dtd">
<tp:taxon-treatment xmlns:tp="http://www.plazi.org/taxpub"><tp:treatment-meta><kwd-group><label>Taxon classification</label><kwd>
                <named-content content-type="kingdom">Animalia</named-content>
              </kwd><kwd>
                <named-content content-type="order">Araneae</named-content>
              </kwd><kwd>
                <named-content content-type="family">Agelenidae</named-content>
              </kwd></kwd-group><mixed-citation publication-type="journal"><person-group><name><surname>Zhao</surname><given-names>Zhe</given-names></name><name><surname>Li</surname><given-names>Bing</given-names></name><name><surname>Zhang</surname><given-names>Xiaoqing</given-names></name><name><surname>Ballarin</surname><given-names>Francesco</given-names></name><name><surname>Pham</surname><given-names>Dinh-Sac</given-names></name><name><surname>Li</surname><given-names>Shuqiang</given-names></name></person-group><article-title><italic><tp:taxon-name><tp:taxon-name-part taxon-name-part-type="genus" reg="﻿Baiyuerius">﻿Baiyuerius</tp:taxon-name-part></tp:taxon-name></italic> gen. nov., a new genus of <tp:taxon-name><tp:taxon-name-part taxon-name-part-type="subfamily">Coelotinae</tp:taxon-name-part></tp:taxon-name> (<tp:taxon-name><tp:taxon-name-part taxon-name-part-type="order">Araneae</tp:taxon-name-part></tp:taxon-name>, <tp:taxon-name><tp:taxon-name-part taxon-name-part-type="family">Agelenidae</tp:taxon-name-part></tp:taxon-name>) spiders from China and Vietnam</article-title><source>Zookeys</source><day>30</day><month>05</month><year>2023</year><volume>1165</volume><fpage>43</fpage><lpage>60</lpage><pub-id pub-id-type="doi">10.3897/zookeys.1165.101946</pub-id></mixed-citation></tp:treatment-meta><tp:nomenclature><label>﻿</label><tp:taxon-name>
              <object-id xmlns:xlink="http://www.w3.org/1999/xlink" content-type="arpha" xlink:type="simple">CA5FF662-BF30-51AE-9308-70F38FEFEE36</object-id>
              <tp:taxon-name-part taxon-name-part-type="genus" reg="Baiyuerius">Baiyuerius</tp:taxon-name-part>
              <tp:taxon-name-part taxon-name-part-type="species" reg="zhuping">zhuping</tp:taxon-name-part>
              <object-id xmlns:xlink="http://www.w3.org/1999/xlink" content-type="zoobank" xlink:type="simple">https://zoobank.org/E4FC3DC0-BEA4-4C11-BB6F-F701D6516D02</object-id>
            </tp:taxon-name><tp:taxon-authority>Zhao, B. Li &amp; S. Li</tp:taxon-authority><tp:taxon-status xmlns:xlink="http://www.w3.org/1999/xlink" xlink:type="simple">sp. nov.</tp:taxon-status><xref ref-type="fig" rid="F5">Figs 5</xref><xref ref-type="fig" rid="F8">, 8</xref></tp:nomenclature><tp:treatment-sec sec-type="type material" id="SECID0EUQAG"><title>Type material.</title><p><bold><italic>Holotype</italic></bold> ♂ (<named-content xmlns:xlink="http://www.w3.org/1999/xlink" content-type="dwc:institutional_code" xlink:title="Institute of Zoology, Chinese Academy of Sciences" xlink:href="http://grbio.org/institution/institute-zoology-chinese-academy-sciences" xlink:type="simple">IZCAS</named-content>-Ar44394) (ZZ124): China: Guizhou Province: Kaili City: Zhenyuan County, Yangping Town, Zhuping Village, Zhangjiawan Cave, <named-content xmlns:xlink="http://www.w3.org/1999/xlink" content-type="dwc:verbatimCoordinates" xlink:type="simple"><named-content content-type="geo-json" specific-use="{&#34;type&#34;:&#34;Point&#34;,&#34;coordinates&#34;:[108.740600,27.052800]}" id="NCID0EGRAG" xlink:type="simple">27.0528°N, 108.7406°E</named-content></named-content>, elevation: 578 m, 17.XII.2011, Z. Zha and Z. Chen leg.</p></tp:treatment-sec><tp:treatment-sec sec-type="etymology" id="SECID0ELRAG"><title>Etymology.</title><p>The new species is named after the type locality, the Zhuping Village; noun in apposition.</p></tp:treatment-sec><tp:treatment-sec sec-type="diagnosis" id="SECID0EQRAG"><title>Diagnosis.</title><p><italic><tp:taxon-name><tp:taxon-name-part taxon-name-part-type="genus" reg="Baiyuerius">Baiyuerius</tp:taxon-name-part><tp:taxon-name-part taxon-name-part-type="species" reg="zhuping">zhuping</tp:taxon-name-part></tp:taxon-name></italic> sp. nov. can be distinguished from all other congeners in this genus as follows: 1) dorsal apophysis of conductor small and light (Fig. <xref ref-type="fig" rid="F5">5A–C</xref>) vs. large and dark in others (Figs <xref ref-type="fig" rid="F3">3A–C</xref>, <xref ref-type="fig" rid="F6">6A–C</xref>); 2) the margin of conductor without any jags (Fig. <xref ref-type="fig" rid="F5">5A–C</xref>) vs. jagged in others (Figs <xref ref-type="fig" rid="F3">3A–C</xref>, <xref ref-type="fig" rid="F6">6A–C</xref>); and 3) distal end of patellar apophysis pointed (Fig. <xref ref-type="fig" rid="F5">5C</xref>) vs. blunt in others (Figs <xref ref-type="fig" rid="F3">3C</xref>, <xref ref-type="fig" rid="F6">6C</xref>).</p></tp:treatment-sec><tp:treatment-sec sec-type="description" id="SECID0EFTAG"><title>Description.</title><p><bold>Male</bold> (holotype). Total length 9.51. Carapace 4.93 long, 2.86 wide. Abdomen 4.58 long, 3.15 wide. Eye sizes and interdistances: <abbrev xmlns:xlink="http://www.w3.org/1999/xlink" xlink:title="anterior median eye" id="ABBRID0ENTAG" xlink:type="simple">AME</abbrev>: 0.11, <abbrev xmlns:xlink="http://www.w3.org/1999/xlink" xlink:title="anterior lateral eye" id="ABBRID0ERTAG" xlink:type="simple">ALE</abbrev>: 0.14, <abbrev xmlns:xlink="http://www.w3.org/1999/xlink" xlink:title="posterior median eye" id="ABBRID0EVTAG" xlink:type="simple">PME</abbrev>: 0.13, <abbrev xmlns:xlink="http://www.w3.org/1999/xlink" xlink:title="posterior lateral eye" id="ABBRID0EZTAG" xlink:type="simple">PLE</abbrev>: 0.13; <abbrev xmlns:xlink="http://www.w3.org/1999/xlink" xlink:title="distance between AME and AME" id="ABBRID0E4TAG" xlink:type="simple">AME–AME</abbrev>: 0.03; <abbrev xmlns:xlink="http://www.w3.org/1999/xlink" xlink:title="distance between AME and ALE" id="ABBRID0EBUAG" xlink:type="simple">AME–ALE</abbrev>: 0.06; <abbrev xmlns:xlink="http://www.w3.org/1999/xlink" xlink:title="distance between AME and PME" id="ABBRID0EFUAG" xlink:type="simple">AME–PME</abbrev>: 0.05; <abbrev xmlns:xlink="http://www.w3.org/1999/xlink" xlink:title="distance between ALE and PLE" id="ABBRID0EJUAG" xlink:type="simple">ALE–PLE</abbrev>: 0.04; <abbrev xmlns:xlink="http://www.w3.org/1999/xlink" xlink:title="distance between PME and PME" id="ABBRID0ENUAG" xlink:type="simple">PME–PME</abbrev>: 0.04; <abbrev xmlns:xlink="http://www.w3.org/1999/xlink" xlink:title="distance between PME and PLE" id="ABBRID0ERUAG" xlink:type="simple">PME–PLE</abbrev>: 0.09. Leg measurements: I: 12.40 (1.23, 0.41, 2.91, 0.92, 2.74, 2.54, 1.65); II: 11.48 (1.21, 0.38, 2.98, 0.92, 2.14, 2.21, 1.64); III: 10.17 (1.19, 0.34, 2.61, 0.83, 1.81, 2.03, 1.36); IV: 13.06 (1.32, 0.51, 3.18, 0.95, 2.81, 2.68, 1.61). Leg formula 4 &gt; 1&gt; 2 &gt; 3. Carapace black turning dark brown, chelicerae, endites, and labium dark brown, sternum brown, longer than wide, spinnerets yellow-brown, legs dark brown turning yellow-brown. Male palp (Fig. <xref ref-type="fig" rid="F5">5</xref>): femur long, less than 5 times longer than wide, patella c. 1/2 the length of tibia, patellar apophysis brown turning dark brown and with a pointed distal end, more than 2 times longer than wide, extending over 2/3 of tibia, retrolateral tibial apophysis originating from the base of tibia, lateral tibial apophysis finger-like, pointed to posterolaterally, median apophysis with three black lobes, cymbial furrow c. 1/2 the length of cymbium, cymbial base with a hypophysis, embolus originating at a 7 o’clock, first 2/5 widen, and then narrowing and wrapped by conductor, embolic base concave and dark brown, 2 times wider than long, conductor membranous and yellow-brown, with a smooth and wrinkled surface and flat margin, dorsal apophysis of conductor translucent and square.</p><p><bold>Female.</bold> Unknown.</p></tp:treatment-sec><tp:treatment-sec sec-type="distribution" id="SECID0E4UAG"><title>Distribution.</title><p>Guizhou Province, China (Fig. <xref ref-type="fig" rid="F8">8</xref>).</p></tp:treatment-sec><tp:treatment-sec><!--Section generated to contain objects referenced in tp:taxon-treatment.--><fig id="F5" position="float" orientation="portrait"><object-id xmlns:xlink="http://www.w3.org/1999/xlink" content-type="doi" xlink:type="simple">10.3897/zookeys.1165.101946.figure5</object-id><object-id xmlns:xlink="http://www.w3.org/1999/xlink" content-type="arpha" xlink:type="simple">30BC42F5-11AF-5612-B6C4-E9C225ED3365</object-id><label>Figure 5.</label><caption><p>Left male palp of <italic><tp:taxon-name><tp:taxon-name-part taxon-name-part-type="genus" reg="Baiyuerius">Baiyuerius</tp:taxon-name-part><tp:taxon-name-part taxon-name-part-type="species" reg="zhuping">zhuping</tp:taxon-name-part></tp:taxon-name></italic> sp. nov. <bold>A</bold> prolateral view <bold>B</bold> ventral view <bold>C</bold> retrolateral view (red arrow = hypophysis of cymbium). Scale bar equal for <bold>A–C</bold>. Abbreviations: C = conductor; CDA = dorsal apophysis of conductor; CF = cymbial furrow; E = embolus; EB = embolic base; LTA = lateral tibial apophysis; MA = median apophysis; PA = patellar apophysis; RTA = retrolateral tibial apophysis; ST = subtegulum; T = tegulum.</p></caption><graphic xmlns:xlink="http://www.w3.org/1999/xlink" xlink:href="zookeys-1165-043_article-101946__-g005.jpg" position="float" orientation="portrait" xlink:type="simple" id="oo_856270.jpg"><uri content-type="original_file" xlink:type="simple">https://binary.pensoft.net/fig/856270</uri></graphic></fig><fig id="F8" position="float" orientation="portrait"><object-id xmlns:xlink="http://www.w3.org/1999/xlink" content-type="doi" xlink:type="simple">10.3897/zookeys.1165.101946.figure8</object-id><object-id xmlns:xlink="http://www.w3.org/1999/xlink" content-type="arpha" xlink:type="simple">6507B3C9-79EE-5056-83B4-ABFA8F4CF422</object-id><label>Figure 8.</label><caption><p>Localities of <italic><tp:taxon-name><tp:taxon-name-part taxon-name-part-type="genus" reg="Baiyuerius">Baiyuerius</tp:taxon-name-part></tp:taxon-name></italic> species in China and Vietnam <bold>1</bold><italic><tp:taxon-name><tp:taxon-name-part taxon-name-part-type="genus" reg="Baiyuerius">B.</tp:taxon-name-part><tp:taxon-name-part taxon-name-part-type="species" reg="daxi">daxi</tp:taxon-name-part></tp:taxon-name></italic> sp. nov. <bold>2</bold><italic><tp:taxon-name><tp:taxon-name-part taxon-name-part-type="genus" reg="Baiyuerius">B.</tp:taxon-name-part><tp:taxon-name-part taxon-name-part-type="species" reg="pindong">pindong</tp:taxon-name-part></tp:taxon-name></italic> sp. nov. <bold>3</bold><italic><tp:taxon-name><tp:taxon-name-part taxon-name-part-type="genus" reg="Baiyuerius">B.</tp:taxon-name-part><tp:taxon-name-part taxon-name-part-type="species" reg="tamdao">tamdao</tp:taxon-name-part></tp:taxon-name></italic> sp. nov. <bold>4</bold><italic><tp:taxon-name><tp:taxon-name-part taxon-name-part-type="genus" reg="Baiyuerius">B.</tp:taxon-name-part><tp:taxon-name-part taxon-name-part-type="species" reg="zhuping">zhuping</tp:taxon-name-part></tp:taxon-name></italic> sp. nov. <bold>5</bold><italic><tp:taxon-name><tp:taxon-name-part taxon-name-part-type="genus" reg="Baiyuerius">B.</tp:taxon-name-part><tp:taxon-name-part taxon-name-part-type="species" reg="zuojiang">zuojiang</tp:taxon-name-part></tp:taxon-name></italic> sp. nov.</p></caption><graphic xmlns:xlink="http://www.w3.org/1999/xlink" xlink:href="zookeys-1165-043_article-101946__-g008.jpg" position="float" orientation="portrait" xlink:type="simple" id="oo_856273.jpg"><uri content-type="original_file" xlink:type="simple">https://binary.pensoft.net/fig/856273</uri></graphic></fig><fig id="F3" position="float" orientation="portrait"><object-id xmlns:xlink="http://www.w3.org/1999/xlink" content-type="doi" xlink:type="simple">10.3897/zookeys.1165.101946.figure3</object-id><object-id xmlns:xlink="http://www.w3.org/1999/xlink" content-type="arpha" xlink:type="simple">07A06D5E-40AB-51C4-A892-1D00E9138D2C</object-id><label>Figure 3.</label><caption><p>Left male palp of <italic><tp:taxon-name><tp:taxon-name-part taxon-name-part-type="genus" reg="Baiyuerius">Baiyuerius</tp:taxon-name-part><tp:taxon-name-part taxon-name-part-type="species" reg="pindong">pindong</tp:taxon-name-part></tp:taxon-name></italic> sp. nov. <bold>A</bold> prolateral view <bold>B</bold> ventral view <bold>C</bold> retrolateral view (red arrows = hypophyses of cymbium). Scale bar equal for <bold>A–C</bold>. Abbreviations: C = conductor; CDA = dorsal apophysis of conductor; CF = cymbial furrow; E = embolus; EB = embolic base; LTA = lateral tibial apophysis; MA = median apophysis; PA = patellar apophysis; RTA = retrolateral tibial apophysis; ST = subtegulum; T = tegulum.</p></caption><graphic xmlns:xlink="http://www.w3.org/1999/xlink" xlink:href="zookeys-1165-043_article-101946__-g003.jpg" position="float" orientation="portrait" xlink:type="simple" id="oo_856268.jpg"><uri content-type="original_file" xlink:type="simple">https://binary.pensoft.net/fig/856268</uri></graphic></fig><fig id="F6" position="float" orientation="portrait"><object-id xmlns:xlink="http://www.w3.org/1999/xlink" content-type="doi" xlink:type="simple">10.3897/zookeys.1165.101946.figure6</object-id><object-id xmlns:xlink="http://www.w3.org/1999/xlink" content-type="arpha" xlink:type="simple">9E23A056-FF8C-5E4B-A257-4B6A2A1383BE</object-id><label>Figure 6.</label><caption><p>Left male palp of <italic><tp:taxon-name><tp:taxon-name-part taxon-name-part-type="genus" reg="Baiyuerius">Baiyuerius</tp:taxon-name-part><tp:taxon-name-part taxon-name-part-type="species" reg="zuojiang">zuojiang</tp:taxon-name-part></tp:taxon-name></italic> sp. nov. <bold>A</bold> prolateral view <bold>B</bold> ventral view <bold>C</bold> retrolateral view (red arrow: hypophysis of cymbium). Scale bar equal for <bold>A–C</bold>. Abbreviations: C = conductor; CDA = dorsal apophysis of conductor; CF = cymbial furrow; E = embolus; EB = embolic base; LTA = lateral tibial apophysis; MA = median apophysis; PA = patellar apophysis; RTA = retrolateral tibial apophysis; ST = subtegulum; T = tegulum.</p></caption><graphic xmlns:xlink="http://www.w3.org/1999/xlink" xlink:href="zookeys-1165-043_article-101946__-g006.jpg" position="float" orientation="portrait" xlink:type="simple" id="oo_856271.jpg"><uri content-type="original_file" xlink:type="simple">https://binary.pensoft.net/fig/856271</uri></graphic></fig></tp:treatment-sec></tp:taxon-treatment>
