# Supplementary material for: ﻿Baiyuerius gen. nov., a new genus of Coelotinae (Araneae, Agelenidae) spiders from China and Vietnam
Source: Zookeys. 2023 May 30;1165:43–60. doi: 10.3897/zookeys.1165.101946 (PMC10245288; doi:10.3897/zookeys.1165.101946)
Supplement: XML Treatment for Baiyuerius zuojiang [file zookeys.1165.101946-treatment6.xml]

<!DOCTYPE tp:taxon-treatment
  PUBLIC "-//TaxonX//DTD Taxonomic Treatment Publishing DTD v0 20100105//EN" "tax-treatment-NSO.dtd">
<tp:taxon-treatment xmlns:tp="http://www.plazi.org/taxpub"><tp:treatment-meta><kwd-group><label>Taxon classification</label><kwd>
                <named-content content-type="kingdom">Animalia</named-content>
              </kwd><kwd>
                <named-content content-type="order">Araneae</named-content>
              </kwd><kwd>
                <named-content content-type="family">Agelenidae</named-content>
              </kwd></kwd-group><mixed-citation publication-type="journal"><person-group><name><surname>Zhao</surname><given-names>Zhe</given-names></name><name><surname>Li</surname><given-names>Bing</given-names></name><name><surname>Zhang</surname><given-names>Xiaoqing</given-names></name><name><surname>Ballarin</surname><given-names>Francesco</given-names></name><name><surname>Pham</surname><given-names>Dinh-Sac</given-names></name><name><surname>Li</surname><given-names>Shuqiang</given-names></name></person-group><article-title><italic><tp:taxon-name><tp:taxon-name-part taxon-name-part-type="genus" reg="﻿Baiyuerius">﻿Baiyuerius</tp:taxon-name-part></tp:taxon-name></italic> gen. nov., a new genus of <tp:taxon-name><tp:taxon-name-part taxon-name-part-type="subfamily">Coelotinae</tp:taxon-name-part></tp:taxon-name> (<tp:taxon-name><tp:taxon-name-part taxon-name-part-type="order">Araneae</tp:taxon-name-part></tp:taxon-name>, <tp:taxon-name><tp:taxon-name-part taxon-name-part-type="family">Agelenidae</tp:taxon-name-part></tp:taxon-name>) spiders from China and Vietnam</article-title><source>Zookeys</source><day>30</day><month>05</month><year>2023</year><volume>1165</volume><fpage>43</fpage><lpage>60</lpage><pub-id pub-id-type="doi">10.3897/zookeys.1165.101946</pub-id></mixed-citation></tp:treatment-meta><tp:nomenclature><label>﻿</label><tp:taxon-name>
              <object-id xmlns:xlink="http://www.w3.org/1999/xlink" content-type="arpha" xlink:type="simple">250AA5BA-89CC-55F2-ADB4-F9F68495E688</object-id>
              <tp:taxon-name-part taxon-name-part-type="genus" reg="Baiyuerius">Baiyuerius</tp:taxon-name-part>
              <tp:taxon-name-part taxon-name-part-type="species" reg="zuojiang">zuojiang</tp:taxon-name-part>
              <object-id xmlns:xlink="http://www.w3.org/1999/xlink" content-type="zoobank" xlink:type="simple">https://zoobank.org/BEF10254-61A8-4218-85F0-46E5572D5711</object-id>
            </tp:taxon-name><tp:taxon-authority>Zhao, B. Li &amp; S. Li</tp:taxon-authority><tp:taxon-status xmlns:xlink="http://www.w3.org/1999/xlink" xlink:type="simple">sp. nov.</tp:taxon-status><xref ref-type="fig" rid="F6">Figs 6</xref><xref ref-type="fig" rid="F7">, 7</xref><xref ref-type="fig" rid="F8">, 8</xref></tp:nomenclature><tp:treatment-sec sec-type="type material" id="SECID0E4WAG"><title>Type material.</title><p><bold><italic>Holotype</italic></bold> ♂ (<named-content xmlns:xlink="http://www.w3.org/1999/xlink" content-type="dwc:institutional_code" xlink:title="Institute of Zoology, Chinese Academy of Sciences" xlink:href="http://grbio.org/institution/institute-zoology-chinese-academy-sciences" xlink:type="simple">IZCAS</named-content>-Ar44395) (LB070): China: Guangxi Zhuang Autonomous Region: Chongzuo City: Jiangzhou District, Tuolu Town, Zuojiang Overseas Chinese Farm, an unnamed cave, <named-content xmlns:xlink="http://www.w3.org/1999/xlink" content-type="dwc:verbatimCoordinates" xlink:type="simple"><named-content content-type="geo-json" specific-use="{&#34;type&#34;:&#34;Point&#34;,&#34;coordinates&#34;:[107.649400,22.615500]}" id="NCID0EPXAG" xlink:type="simple">22.6155°N, 107.6494°E</named-content></named-content>, elevation: 107 m, 12.XII.2017, Z. Chen leg. <bold><italic>Paratypes</italic></bold>: 1♂4♀♀ (<named-content xmlns:xlink="http://www.w3.org/1999/xlink" content-type="dwc:institutional_code" xlink:title="Institute of Zoology, Chinese Academy of Sciences" xlink:href="http://grbio.org/institution/institute-zoology-chinese-academy-sciences" xlink:type="simple">IZCAS</named-content>-Ar44396–Ar44400) (LB070): same data as holotype.</p></tp:treatment-sec><tp:treatment-sec sec-type="etymology" id="SECID0E2XAG"><title>Etymology.</title><p>The new species is named after the type locality, the Zuojiang Overseas Chinese Farm; noun in apposition.</p></tp:treatment-sec><tp:treatment-sec sec-type="diagnosis" id="SECID0EAYAG"><title>Diagnosis.</title><p>The males of <italic><tp:taxon-name><tp:taxon-name-part taxon-name-part-type="genus" reg="Baiyuerius">Baiyuerius</tp:taxon-name-part><tp:taxon-name-part taxon-name-part-type="species" reg="zuojiang">zuojiang</tp:taxon-name-part></tp:taxon-name></italic> sp. nov. resemble those of <italic><tp:taxon-name><tp:taxon-name-part taxon-name-part-type="genus" reg="Baiyuerius">B.</tp:taxon-name-part><tp:taxon-name-part taxon-name-part-type="species" reg="pindong">pindong</tp:taxon-name-part></tp:taxon-name></italic> sp. nov. by the margin of conductor jagged and dorsal apophysis large, patellar apophysis with a blunt and bent distal end; resemble those of <italic><tp:taxon-name><tp:taxon-name-part taxon-name-part-type="genus" reg="Baiyuerius">B.</tp:taxon-name-part><tp:taxon-name-part taxon-name-part-type="species" reg="zhuping">zhuping</tp:taxon-name-part></tp:taxon-name></italic> sp. nov. by cymbial base with one hypophysis, lateral tibial apophysis finger-like. However, it can be distinguished from them by 1) median apophysis coiled and jagged (Fig. <xref ref-type="fig" rid="F6">6B</xref>) vs. without any jags and flat (in <italic><tp:taxon-name><tp:taxon-name-part taxon-name-part-type="genus" reg="Baiyuerius">B.</tp:taxon-name-part><tp:taxon-name-part taxon-name-part-type="species" reg="pindong">pindong</tp:taxon-name-part></tp:taxon-name></italic>) or with three lobes (in <italic><tp:taxon-name><tp:taxon-name-part taxon-name-part-type="genus" reg="Baiyuerius">B.</tp:taxon-name-part><tp:taxon-name-part taxon-name-part-type="species" reg="zhuping">zhuping</tp:taxon-name-part></tp:taxon-name></italic>) (Figs <xref ref-type="fig" rid="F3">3B, C</xref>, <xref ref-type="fig" rid="F5">5B, C</xref>). The females of <italic><tp:taxon-name><tp:taxon-name-part taxon-name-part-type="genus" reg="Baiyuerius">B.</tp:taxon-name-part><tp:taxon-name-part taxon-name-part-type="species" reg="zuojiang">zuojiang</tp:taxon-name-part></tp:taxon-name></italic> sp. nov. resemble those of <italic><tp:taxon-name><tp:taxon-name-part taxon-name-part-type="genus" reg="Baiyuerius">B.</tp:taxon-name-part><tp:taxon-name-part taxon-name-part-type="species" reg="daxi">daxi</tp:taxon-name-part></tp:taxon-name></italic> sp. nov. by glasses-shaped atrium, and copulatory ducts extending first posteriorly then anteriorly, along the sclerotic margins of the atrium, anterior separated from each other. However, it can be distinguished from <italic><tp:taxon-name><tp:taxon-name-part taxon-name-part-type="genus" reg="Baiyuerius">B.</tp:taxon-name-part><tp:taxon-name-part taxon-name-part-type="species" reg="daxi">daxi</tp:taxon-name-part></tp:taxon-name></italic> as follows: 1) atrium occupying 1/3 of the epigyne (Fig. <xref ref-type="fig" rid="F7">7A</xref>) vs. half of epigyne in <italic><tp:taxon-name><tp:taxon-name-part taxon-name-part-type="genus" reg="Baiyuerius">B.</tp:taxon-name-part><tp:taxon-name-part taxon-name-part-type="species" reg="daxi">daxi</tp:taxon-name-part></tp:taxon-name></italic> (Fig. <xref ref-type="fig" rid="F2">2A</xref>); 2) posterior epigynal sclerite rhomboid, longer than wide (Fig. <xref ref-type="fig" rid="F7">7A</xref>) vs. pentagonal, as the same length as its width in <italic><tp:taxon-name><tp:taxon-name-part taxon-name-part-type="genus" reg="Baiyuerius">B.</tp:taxon-name-part><tp:taxon-name-part taxon-name-part-type="species" reg="daxi">daxi</tp:taxon-name-part></tp:taxon-name></italic> (Fig. <xref ref-type="fig" rid="F2">2A</xref>); and 3) copulatory ducts originating posteriorly, from the dorsal spermathecae then extending anteriorly (Fig. <xref ref-type="fig" rid="F7">7B</xref>) vs. originating centrally and near posteriorly, from the ventral spermathecae then extending anteriorly (Fig. <xref ref-type="fig" rid="F2">2B</xref>).</p></tp:treatment-sec><tp:treatment-sec sec-type="description" id="SECID0EY3AG"><title>Description.</title><p><bold>Male</bold> (holotype) (Fig. <xref ref-type="fig" rid="F7">7C</xref>). Total length 8.62. Carapace 4.59 long, 2.93 wide. Abdomen 4.03 long, 4.58 wide. Eye sizes and interdistances: <abbrev xmlns:xlink="http://www.w3.org/1999/xlink" xlink:title="anterior median eye" id="ABBRID0EE4AG" xlink:type="simple">AME</abbrev>: 0.11, <abbrev xmlns:xlink="http://www.w3.org/1999/xlink" xlink:title="anterior lateral eye" id="ABBRID0EI4AG" xlink:type="simple">ALE</abbrev>: 0.14, <abbrev xmlns:xlink="http://www.w3.org/1999/xlink" xlink:title="posterior median eye" id="ABBRID0EM4AG" xlink:type="simple">PME</abbrev>: 0.12, <abbrev xmlns:xlink="http://www.w3.org/1999/xlink" xlink:title="posterior lateral eye" id="ABBRID0EQ4AG" xlink:type="simple">PLE</abbrev>: 0.15; <abbrev xmlns:xlink="http://www.w3.org/1999/xlink" xlink:title="distance between AME and AME" id="ABBRID0EU4AG" xlink:type="simple">AME–AME</abbrev>: 0.04; <abbrev xmlns:xlink="http://www.w3.org/1999/xlink" xlink:title="distance between AME and ALE" id="ABBRID0EY4AG" xlink:type="simple">AME–ALE</abbrev>: 0.07; <abbrev xmlns:xlink="http://www.w3.org/1999/xlink" xlink:title="distance between AME and PME" id="ABBRID0E34AG" xlink:type="simple">AME–PME</abbrev>: 0.04; <abbrev xmlns:xlink="http://www.w3.org/1999/xlink" xlink:title="distance between ALE and PLE" id="ABBRID0EA5AG" xlink:type="simple">ALE–PLE</abbrev>: 0.02; <abbrev xmlns:xlink="http://www.w3.org/1999/xlink" xlink:title="distance between PME and PME" id="ABBRID0EE5AG" xlink:type="simple">PME–PME</abbrev>: 0.02; <abbrev xmlns:xlink="http://www.w3.org/1999/xlink" xlink:title="distance between PME and PLE" id="ABBRID0EI5AG" xlink:type="simple">PME–PLE</abbrev>: 0.11. Leg measurements: I: 12.76 (1.36, 0.46, 3.34, 1.07, 2.52, 2.42, 1.59); II: 12.29 (1.19, 0.44, 3.32, 1.03, 2.06, 2.47, 1.78); III: 10.26 (1.12, 0.41, 2.62, 1.04, 1.57, 2.02, 1.48); IV: 13.64 (1.12, 0.46, 3.44, 1.16, 2.48, 3.26, 1.72). Leg formula 4 &gt; 1&gt; 2 &gt; 3. Carapace black turning dark brown, chelicerae, endites, and labium dark brown, sternum brown, longer than wide, spinnerets yellow-brown, legs dark brown turning yellow-brown. Male palp (Fig. <xref ref-type="fig" rid="F6">6</xref>): femur long, more than 4 times longer than wide, patella c. 1/4 of its bent tibia, patellar apophysis brown and with a blunt and bent distal end, 2.5 times longer than wide, extending over half of tibia, pointed to posterolaterally, retrolateral tibial apophysis originating from half of tibia, lateral tibial apophysis finger-like, distal end pointed to ventrally, median apophysis coiled to spoon-shaped, its anterior margin jagged, cymbial furrow c. 3/5 length of cymbium, cymbial base with a hypophysis, embolus dark brown turning black, originating at a 6 o’clock, first 1/4 widen, then narrowing and wrapped by conductor, embolic base 2 times longer than wide, conductor translucent, with a jagged margin, wrinkles and a membrane, dorsal apophysis translucent and brown, covered by the jagged membrane.</p><p><bold>Female.</bold> (<named-content xmlns:xlink="http://www.w3.org/1999/xlink" content-type="dwc:institutional_code" xlink:title="Institute of Zoology, Chinese Academy of Sciences" xlink:href="http://grbio.org/institution/institute-zoology-chinese-academy-sciences" xlink:type="simple">IZCAS</named-content>-Ar44398) (Fig. <xref ref-type="fig" rid="F7">7D, E</xref>). Total length 9.58. Carapace 4.89 long, 2.77 wide. Abdomen 4.69 long, 3.01 wide. Eye sizes and interdistances: <abbrev xmlns:xlink="http://www.w3.org/1999/xlink" xlink:title="anterior median eye" id="ABBRID0E35AG" xlink:type="simple">AME</abbrev>: 0.10, <abbrev xmlns:xlink="http://www.w3.org/1999/xlink" xlink:title="anterior lateral eye" id="ABBRID0EA6AG" xlink:type="simple">ALE</abbrev>: 0.15, <abbrev xmlns:xlink="http://www.w3.org/1999/xlink" xlink:title="posterior median eye" id="ABBRID0EE6AG" xlink:type="simple">PME</abbrev>: 0.14, <abbrev xmlns:xlink="http://www.w3.org/1999/xlink" xlink:title="posterior lateral eye" id="ABBRID0EI6AG" xlink:type="simple">PLE</abbrev>: 0.13; <abbrev xmlns:xlink="http://www.w3.org/1999/xlink" xlink:title="distance between AME and AME" id="ABBRID0EM6AG" xlink:type="simple">AME–AME</abbrev>: 0.06; <abbrev xmlns:xlink="http://www.w3.org/1999/xlink" xlink:title="distance between AME and ALE" id="ABBRID0EQ6AG" xlink:type="simple">AME–ALE</abbrev>: 0.08; <abbrev xmlns:xlink="http://www.w3.org/1999/xlink" xlink:title="distance between AME and PME" id="ABBRID0EU6AG" xlink:type="simple">AME–PME</abbrev>: 0.04; <abbrev xmlns:xlink="http://www.w3.org/1999/xlink" xlink:title="distance between ALE and PLE" id="ABBRID0EY6AG" xlink:type="simple">ALE–PLE</abbrev>: 0.04; <abbrev xmlns:xlink="http://www.w3.org/1999/xlink" xlink:title="distance between PME and PME" id="ABBRID0E36AG" xlink:type="simple">PME–PME</abbrev>: 0.04; <abbrev xmlns:xlink="http://www.w3.org/1999/xlink" xlink:title="distance between PME and PLE" id="ABBRID0EAABG" xlink:type="simple">PME–PLE</abbrev>: 0.17. Leg measurements: I: 11.47 (0.77, 0.39, 3.38, 1.09, 2.22, 2.13, 1.49); II: 10.51 (0.63, 0.39, 2.74, 1.03, 2.10, 1.97, 1.65); III: 8.41 (0.58, 0.35, 2.24, 0.82, 1.21, 1.84, 1.37); IV: 11.78 (0.68, 0.38, 3.13, 1.13, 2.43, 2.69, 1.34). Leg formula 4 &gt; 1&gt; 2 &gt; 3. Carapace black turning dark brown, chelicerae black, endites and labium dark brown, sternum brown, spinnerets and legs yellow-brown. Female epigyne (Fig. <xref ref-type="fig" rid="F7">7A, B</xref>): atrium glasses-shaped, occupying 1/3 of epigyne, with sclerotized lateral margins, epigynal hood located central laterally, posterior epigynal sclerite rhomboid, anterior of the lateral margin brown, while posterior of the lateral margin black, externally enlarged, milk-white, copulatory ducts originating posteriorly and extending anteriorly, c. 6.5 times longer than wide, spermathecae c. 1/4 of the length of copulatory ducts, spermathecal base close to each other, while anteriorly fist-like, fertilization ducts transparent, pointed to laterally, c. 3.5 times longer than wide.</p></tp:treatment-sec><tp:treatment-sec sec-type="distribution" id="SECID0EIABG"><title>Distribution.</title><p>Guangxi Zhuang Autonomous Region, China (Fig. <xref ref-type="fig" rid="F8">8</xref>).</p></tp:treatment-sec><tp:treatment-sec><!--Section generated to contain objects referenced in tp:taxon-treatment.--><fig id="F6" position="float" orientation="portrait"><object-id xmlns:xlink="http://www.w3.org/1999/xlink" content-type="doi" xlink:type="simple">10.3897/zookeys.1165.101946.figure6</object-id><object-id xmlns:xlink="http://www.w3.org/1999/xlink" content-type="arpha" xlink:type="simple">9E23A056-FF8C-5E4B-A257-4B6A2A1383BE</object-id><label>Figure 6.</label><caption><p>Left male palp of <italic><tp:taxon-name><tp:taxon-name-part taxon-name-part-type="genus" reg="Baiyuerius">Baiyuerius</tp:taxon-name-part><tp:taxon-name-part taxon-name-part-type="species" reg="zuojiang">zuojiang</tp:taxon-name-part></tp:taxon-name></italic> sp. nov. <bold>A</bold> prolateral view <bold>B</bold> ventral view <bold>C</bold> retrolateral view (red arrow: hypophysis of cymbium). Scale bar equal for <bold>A–C</bold>. Abbreviations: C = conductor; CDA = dorsal apophysis of conductor; CF = cymbial furrow; E = embolus; EB = embolic base; LTA = lateral tibial apophysis; MA = median apophysis; PA = patellar apophysis; RTA = retrolateral tibial apophysis; ST = subtegulum; T = tegulum.</p></caption><graphic xmlns:xlink="http://www.w3.org/1999/xlink" xlink:href="zookeys-1165-043_article-101946__-g006.jpg" position="float" orientation="portrait" xlink:type="simple" id="oo_856271.jpg"><uri content-type="original_file" xlink:type="simple">https://binary.pensoft.net/fig/856271</uri></graphic></fig><fig id="F7" position="float" orientation="portrait"><object-id xmlns:xlink="http://www.w3.org/1999/xlink" content-type="doi" xlink:type="simple">10.3897/zookeys.1165.101946.figure7</object-id><object-id xmlns:xlink="http://www.w3.org/1999/xlink" content-type="arpha" xlink:type="simple">E170662A-1D6C-597B-A2DC-285E763FAFA6</object-id><label>Figure 7.</label><caption><p>Epigyne and habitus of <italic><tp:taxon-name><tp:taxon-name-part taxon-name-part-type="genus" reg="Baiyuerius">Baiyuerius</tp:taxon-name-part><tp:taxon-name-part taxon-name-part-type="species" reg="zuojiang">zuojiang</tp:taxon-name-part></tp:taxon-name></italic> sp. nov. <bold>A</bold> epigyne, ventral view <bold>B</bold> vulva, dorsal view <bold>C</bold> male habitus, dorsal view <bold>D</bold> female habitus, dorsal view <bold>E</bold> female habitus, ventral view; Scale bar equal for <bold>C–E</bold>. Abbreviations: A = atrium; CD = copulatory duct; CO = copulatory opening; FD = fertilization duct (white dotted lines); H = hood; PES = posterior epigynal sclerite; S = spermatheca; SE = swell of epigyne.</p></caption><graphic xmlns:xlink="http://www.w3.org/1999/xlink" xlink:href="zookeys-1165-043_article-101946__-g007.jpg" position="float" orientation="portrait" xlink:type="simple" id="oo_856272.jpg"><uri content-type="original_file" xlink:type="simple">https://binary.pensoft.net/fig/856272</uri></graphic></fig><fig id="F8" position="float" orientation="portrait"><object-id xmlns:xlink="http://www.w3.org/1999/xlink" content-type="doi" xlink:type="simple">10.3897/zookeys.1165.101946.figure8</object-id><object-id xmlns:xlink="http://www.w3.org/1999/xlink" content-type="arpha" xlink:type="simple">6507B3C9-79EE-5056-83B4-ABFA8F4CF422</object-id><label>Figure 8.</label><caption><p>Localities of <italic><tp:taxon-name><tp:taxon-name-part taxon-name-part-type="genus" reg="Baiyuerius">Baiyuerius</tp:taxon-name-part></tp:taxon-name></italic> species in China and Vietnam <bold>1</bold><italic><tp:taxon-name><tp:taxon-name-part taxon-name-part-type="genus" reg="Baiyuerius">B.</tp:taxon-name-part><tp:taxon-name-part taxon-name-part-type="species" reg="daxi">daxi</tp:taxon-name-part></tp:taxon-name></italic> sp. nov. <bold>2</bold><italic><tp:taxon-name><tp:taxon-name-part taxon-name-part-type="genus" reg="Baiyuerius">B.</tp:taxon-name-part><tp:taxon-name-part taxon-name-part-type="species" reg="pindong">pindong</tp:taxon-name-part></tp:taxon-name></italic> sp. nov. <bold>3</bold><italic><tp:taxon-name><tp:taxon-name-part taxon-name-part-type="genus" reg="Baiyuerius">B.</tp:taxon-name-part><tp:taxon-name-part taxon-name-part-type="species" reg="tamdao">tamdao</tp:taxon-name-part></tp:taxon-name></italic> sp. nov. <bold>4</bold><italic><tp:taxon-name><tp:taxon-name-part taxon-name-part-type="genus" reg="Baiyuerius">B.</tp:taxon-name-part><tp:taxon-name-part taxon-name-part-type="species" reg="zhuping">zhuping</tp:taxon-name-part></tp:taxon-name></italic> sp. nov. <bold>5</bold><italic><tp:taxon-name><tp:taxon-name-part taxon-name-part-type="genus" reg="Baiyuerius">B.</tp:taxon-name-part><tp:taxon-name-part taxon-name-part-type="species" reg="zuojiang">zuojiang</tp:taxon-name-part></tp:taxon-name></italic> sp. nov.</p></caption><graphic xmlns:xlink="http://www.w3.org/1999/xlink" xlink:href="zookeys-1165-043_article-101946__-g008.jpg" position="float" orientation="portrait" xlink:type="simple" id="oo_856273.jpg"><uri content-type="original_file" xlink:type="simple">https://binary.pensoft.net/fig/856273</uri></graphic></fig><fig id="F3" position="float" orientation="portrait"><object-id xmlns:xlink="http://www.w3.org/1999/xlink" content-type="doi" xlink:type="simple">10.3897/zookeys.1165.101946.figure3</object-id><object-id xmlns:xlink="http://www.w3.org/1999/xlink" content-type="arpha" xlink:type="simple">07A06D5E-40AB-51C4-A892-1D00E9138D2C</object-id><label>Figure 3.</label><caption><p>Left male palp of <italic><tp:taxon-name><tp:taxon-name-part taxon-name-part-type="genus" reg="Baiyuerius">Baiyuerius</tp:taxon-name-part><tp:taxon-name-part taxon-name-part-type="species" reg="pindong">pindong</tp:taxon-name-part></tp:taxon-name></italic> sp. nov. <bold>A</bold> prolateral view <bold>B</bold> ventral view <bold>C</bold> retrolateral view (red arrows = hypophyses of cymbium). Scale bar equal for <bold>A–C</bold>. Abbreviations: C = conductor; CDA = dorsal apophysis of conductor; CF = cymbial furrow; E = embolus; EB = embolic base; LTA = lateral tibial apophysis; MA = median apophysis; PA = patellar apophysis; RTA = retrolateral tibial apophysis; ST = subtegulum; T = tegulum.</p></caption><graphic xmlns:xlink="http://www.w3.org/1999/xlink" xlink:href="zookeys-1165-043_article-101946__-g003.jpg" position="float" orientation="portrait" xlink:type="simple" id="oo_856268.jpg"><uri content-type="original_file" xlink:type="simple">https://binary.pensoft.net/fig/856268</uri></graphic></fig><fig id="F5" position="float" orientation="portrait"><object-id xmlns:xlink="http://www.w3.org/1999/xlink" content-type="doi" xlink:type="simple">10.3897/zookeys.1165.101946.figure5</object-id><object-id xmlns:xlink="http://www.w3.org/1999/xlink" content-type="arpha" xlink:type="simple">30BC42F5-11AF-5612-B6C4-E9C225ED3365</object-id><label>Figure 5.</label><caption><p>Left male palp of <italic><tp:taxon-name><tp:taxon-name-part taxon-name-part-type="genus" reg="Baiyuerius">Baiyuerius</tp:taxon-name-part><tp:taxon-name-part taxon-name-part-type="species" reg="zhuping">zhuping</tp:taxon-name-part></tp:taxon-name></italic> sp. nov. <bold>A</bold> prolateral view <bold>B</bold> ventral view <bold>C</bold> retrolateral view (red arrow = hypophysis of cymbium). Scale bar equal for <bold>A–C</bold>. Abbreviations: C = conductor; CDA = dorsal apophysis of conductor; CF = cymbial furrow; E = embolus; EB = embolic base; LTA = lateral tibial apophysis; MA = median apophysis; PA = patellar apophysis; RTA = retrolateral tibial apophysis; ST = subtegulum; T = tegulum.</p></caption><graphic xmlns:xlink="http://www.w3.org/1999/xlink" xlink:href="zookeys-1165-043_article-101946__-g005.jpg" position="float" orientation="portrait" xlink:type="simple" id="oo_856270.jpg"><uri content-type="original_file" xlink:type="simple">https://binary.pensoft.net/fig/856270</uri></graphic></fig><fig id="F2" position="float" orientation="portrait"><object-id xmlns:xlink="http://www.w3.org/1999/xlink" content-type="doi" xlink:type="simple">10.3897/zookeys.1165.101946.figure2</object-id><object-id xmlns:xlink="http://www.w3.org/1999/xlink" content-type="arpha" xlink:type="simple">18FFEE50-4B45-5BF9-BB1A-D7D6534240EA</object-id><label>Figure 2.</label><caption><p>Epigyne and habitus of <italic><tp:taxon-name><tp:taxon-name-part taxon-name-part-type="genus" reg="Baiyuerius">Baiyuerius</tp:taxon-name-part><tp:taxon-name-part taxon-name-part-type="species" reg="daxi">daxi</tp:taxon-name-part></tp:taxon-name></italic> sp. nov. <bold>A</bold> epigyne, ventral view <bold>B</bold> vulva, dorsal view <bold>C</bold> female habitus, dorsal view <bold>D</bold> female habitus, ventral view <bold>E</bold> female habitus, lateral view. Scale bar equal for <bold>C–E</bold>. Abbreviations: A = atrium; CD = copulatory duct; CO = copulatory opening; FD = fertilization duct (white dotted lines); H = hood; PES = posterior epigynal sclerite; S = spermatheca; SE = swell of epigyne.</p></caption><graphic xmlns:xlink="http://www.w3.org/1999/xlink" xlink:href="zookeys-1165-043_article-101946__-g002.jpg" position="float" orientation="portrait" xlink:type="simple" id="oo_856267.jpg"><uri content-type="original_file" xlink:type="simple">https://binary.pensoft.net/fig/856267</uri></graphic></fig></tp:treatment-sec></tp:taxon-treatment>
