# Supplementary material for: ﻿Baiyuerius gen. nov., a new genus of Coelotinae (Araneae, Agelenidae) spiders from China and Vietnam
Source: Zookeys. 2023 May 30;1165:43–60. doi: 10.3897/zookeys.1165.101946 (PMC10245288; doi:10.3897/zookeys.1165.101946)
Supplement: Supplementary material 1 — The molecular dataset comprised eight genes of 77 species [file zookeys-1165-043_article-101946__-s001.xlsx]

## Sheet: Sheet1
Species	Sample No	Taxon	12S	16S	18S	28S	co1	h3	nd1	wingless
Aeolocoelotes mohrii		Coelotinae	–	–	–	–	LC440635	–	–	–
Aeolocoelotes unicatus*		Coelotinae	–	–	–	–	LC549494	–	–	–
Agelena koreana		Ageleninae	–	JN816567	JN816783	JN816993	JN817201	–	–	–
Agelenopsis aperta		Ageleninae	–	FJ607444	FJ607478	FJ607517	FJ607552	FJ607591	–	FJ607629
Alloclubionoides coreanus*	YX250	Coelotinae	–	–	–	–	OM274040	–	–	–
Alloclubionoides grandivulva	Ag143f	Coelotinae	–	–	–	–	OM274041	–	–	–
Alloclubionoides rostratus	ZZ564	Coelotinae	–	–	–	–	OM274042	–	–	–
Bifidocoelotes sp.	ZZ383	Coelotinae	KY791815	KY791516	KY791215	KY790917	KY778803	KY779060	KY790630	KY779357
Bifidocoelotes sp.	LB168	Coelotinae	–	–	–	–	OM274043	–	–	–
Coelotes atropos*		Coelotinae	–	–	–	–	JN299238	–	–	–
Coelotes solitarius	CL112	Coelotinae	KY792040	KY791741	KY791440	KY791138	KY778998	KY779285	KY790845	KY779555
Coelotes terrestris	ZZ746	Coelotinae	KY792039	KY791740	KY791439	KY791137	KY778997	KY779284	KY790844	KY779554
Coras juvenilis	ZZ741	Coelotinae	KY791846	KY791547	KY791246	KY790947	KY778834	KY779091	KY790657	–
Coras montanus	ZZ740	Coelotinae	KY791848	KY791549	KY791248	KY790949	KY778836	–	KY790659	KY779378
Curticoelotes hiradoensis*		Coelotinae	–	–	–	–	LC549490	–	–	–
Curticoelotes oxyacanthus		Coelotinae	–	–	–	–	LC440636	–	–	–
Dichodactylus sp.	YX608	Coelotinae	–	–	–	–	OM274044	–	–	–
Draconarius baibaensis	ZZ264	Coelotinae	KY791862	KY791563	KY791262	KY790962	KY778850	KY779107	KY790671	KY779389
Draconarius venustus*	SD055	Coelotinae	–	KY791567	KY791266	KY790966	KY778854	KY779111	KY790675	KY779393
Flexicoelotes jiaohanyanensis*	ZZ377	Coelotinae	KY791949	KY791650	KY791349	KY791047	KT727021	KY779194	KY790757	KY779469
Flexicoelotes jinlongyanensis	ZZ355	Coelotinae	KY791947	KY791648	KY791347	KY791045	KT727018	KY779192	KY790755	KY779467
Griseidraconarius decolor*		Coelotinae	–	–	–	–	LC549489	–	–	–
Griseidraconarius iheyaensis	YX603	Coelotinae	–	–	–	–	OM274045	–	–	–
Guilotes ludiensis*	ZZ391	Coelotinae	KY791835	KY791536	KY791235	KY790937	KY778823	KY779080	KY790648	KY779372
Guilotes xingpingensis	ZZ890	Coelotinae	KY791836	KY791537	KY791236	KY790938	KY778824	KY779081	–	KY779373
Hengconarius exilis*	YX165	Coelotinae	–	–	–	–	OM274046	–	–	–
Hengconarius longpuensis	SD023	Coelotinae	KY791929	KY791630	KY791329	KY791027	KY778917	KY779174	KY790737	KY779451
Himalcoelotes martensi*	YX138	Coelotinae	–	–	–	–	OM274047	–	–	–
Himalcoelotes xizangensis	SD036	Coelotinae	KY791883	KY791584	KY791283	KY790981	KY778871	KY779128	KY790691	KY779409
Inermocoelotes inermis*	ZZ749	Coelotinae	KY792044	KY791745	KY791444	KY791142	KY779002	KY779289	–	KY779558
Inermocoelotes microlepidus	ZZ887	Coelotinae	KY792047	KY791748	KY791447	KY791145	KY779005	KY779292	KY790851	KY779561
Iwogumoa insidiosa*	ZZ560	Coelotinae	KY791840	KY791541	KY791240	KY790941	KY778828	KY779085	KY790651	KY779376
Iwogumoa plancyi	ZZ188	Coelotinae	KY791839	KY791540	KY791239	KY790940	KY778827	KY779084	KY790650	KY779375
Lineacoelotes funiushanensis	ZZ419	Coelotinae	KY791937	KY791638	KY791337	KY791035	KY778925	KY779182	KY790745	KY779458
Lineacoelotes tiantaiensis	ZZ728	Coelotinae	KY791942	KY791643	KY791342	KY791040	KY778930	KY779187	KY790750	KY779463
Longicoelotes geei	ZZ593	Coelotinae	KY791944	KY791645	KY791344	KY791042	KY778932	KY779189	KY790752	KY779465
Longicoelotes karschi*	ZZ623	Coelotinae	KY791943	KY791644	KY791343	KY791041	KY778931	KY779188	KY790751	KY779464
Nesiocoelotes insulanus*	Ni367f	Coelotinae	–	–	–	–	OM274050	–	–	–
Nesiocoelotes koshikiensis	Nk174f	Coelotinae	–	–	–	–	OM274051	–	–	–
Notiocoelotes maoganensis	CL072	Coelotinae	KY791812	KY791513	KY791212	KY790914	KU886075	KY779057	–	KY779354
Notiocoelotes palinitropus*	ZZ084	Coelotinae	KY791809	KY791510	KY791209	KY790911	KY778799	KY779054	KY790627	KY779351
Nuconarius brevipatellatus*	SD015	Coelotinae	KY791918	KY791619	KY791318	KY791016	KY778906	KY779163	KY790726	KY779441
Nuconarius capitulatus	ZZ978	Coelotinae	KY791935	KY791636	KY791335	KY791033	KY778923	KY779180	KY790743	KY779457
Papiliocoelotes meiyuensis	ZZ900	Coelotinae	KY791956	KY791657	KY791356	KY791054	KU991802	KY779201	KY790763	KY779474
Papiliocoelotes yezhouensis*	ZZ894	Coelotinae	KY791954	KY791655	KY791354	KY791052	KU991800	KY779199	KY790761	KY779472
Pireneitega segestriformis*	LB016	Coelotinae	–	MT117245	MT117528	MT117387	MT116825	MT120342	MT120619	MT120492
Pireneitega spinivulva	ZZ415	Coelotinae	KY792011	KY791712	KY791411	KY791109	KY778979	KY779256	KY790816	KY779526
Platocoelotes impletus*	ZZ203	Coelotinae	KY791964	KY791665	KY791364	KY791062	KY778940	KY779209	KY790771	KY779482
Platocoelotes kailiensis	ZZ042	Coelotinae	KY791971	KY791672	KY791371	KY791069	KY778947	KY779216	KY790778	KY779488
Sinocoelotes cangshanensis	ZZ916	Coelotinae	KY792071	KY791772	KY791471	KY791169	KX555514	KY779316	KY790873	KY779578
Sinocoelotes hehuaensis*	ZZ912	Coelotinae	KY792065	KY791766	KY791465	KY791163	KX555513	KY779310	KY790868	KY779572
Sinodraconarius muruoensis	SD002	Coelotinae	KY791926	KY791627	KY791326	KY791024	KY778914	KY779171	KY790734	KY779448
Sinodraconarius sangjiuensis*	SD028	Coelotinae	KY791922	KY791623	KY791322	KY791020	KY778910	KY779167	KY790730	KY779444
Spiricoelotes xianheensis	ZZ585	Coelotinae	KY791950	KY791651	KY791350	KY791048	KT896543	KY779195	KY790758	KY779470
Spiricoelotes zonatus*	ZZ681	Coelotinae	KY791992	KY791693	KY791392	KY791090	KY778960	KY779237	KY790799	KY779507
Taira qiuae	CL090	Amaurobiidae	KY791804	KY791505	KY791204	KY790906	KY778794	KY779049	KY790624	KY779346
Tegecoelotes corasides	SD066	Coelotinae	KY792062	KY791763	KY791462	KY791160	KY779020	KY779307	KY790865	KY779571
Tegecoelotes secundus*		Coelotinae	–	JN816578	JN816794	JN817002	JN817212	–	–	–
Tegenaria domestica*	ZZ116	Ageleninae	KY791789	KY791490	KY791189	KY790891	KY778779	KY779034	KY790609	KY779333
Tonsilla lyrata	ZZ019	Coelotinae	KY791993	–	KY791393	KY791091	KY778961	KY779238	KY790800	KY779508
Tonsilla truculenta	ZZ032	Coelotinae	KY791996	KY791697	KY791396	KY791094	KY778964	KY779241	KY790803	KY779511
Troglocoelotes tortus	ZZ145	Coelotinae	KY791834	KY791535	KY791234	KY790936	KY778822	KY779079	KY790647	KY779371
Troglocoelotes yumiganensis*	ZZ393	Coelotinae	KY791832	KY791533	KY791232	KY790934	KY778820	KY779077	KY790645	KY779369
Urocoras Croat	ZZ880	Coelotinae	KY792038	KY791739	KY791438	KY791136	KY778996	KY779283	KY790843	KY779553
Urocoras matesianus	LB004	Coelotinae	–	–	–	–	OM274053	–	–	–
Vappolotes ganlongensis*	ZZ550	Coelotinae	KY791953	KY791654	KY791353	KY791051	KY778934	KY779198	KY790760	KY779471
Vappolotes jianpingensis	ZZ071	Coelotinae	KY791952	KY791653	KY791352	KY791050	KY778933	KY779197	–	–
Wadotes dixiensis*		Coelotinae	–	–	DQ628721, DQ628758	DQ628685	DQ628623	–	–	–
Wadotes hybridus	ZZ423	Coelotinae	KY791838	KY791539	KY791238	–	KY778826	KY779083	–	–
Yunguirius duoge	YX066	Coelotinae					OQ243294
Yunguirius ornatus*	YX366	Coelotinae					OQ243293
Yunguirius xiangding	CL048	Coelotinae	KY791904	KY791605	KY791304	KY791002	KY778892	KY779149	KY790712	KY779429
Baiyuerius daxi sp. n.	LB084	Coelotinae					OQ721077
Baiyuerius pindong sp. n.	LB172	Coelotinae					OQ721076
Baiyuerius tamdao sp. n.	ZZ495	Coelotinae					KY778894
Baiyuerius zhuping sp. n.	ZZ124	Coelotinae					KY778886
Baiyuerius zuojiang* sp. n.	LB070	Coelotinae					OQ721078
Notes: Asterisks indicate the type species of the genus; Bold indicates the sequences are newly obtained in this study
